# Supplementary material for: Flooding and Soil Properties Control Plant Intra- and Interspecific Interactions in Salt Marshes
Source: Plants (Basel). 2022 Jul 26;11(15):1940. doi: 10.3390/plants11151940 (PMC9331060; doi:10.3390/plants11151940)
Supplement: Supplementary file 1 [file plants-11-01940-s001.zip]

Archive with 1 entries (1 files):
- plants-1808080-supplementary.pdf
